# Supplementary material for: AR splice variants in circulating tumor cells of patients with castration‐resistant prostate cancer: relation with outcome to cabazitaxel
Source: Mol Oncol. 2019 Jun 28;13(8):1795–807. doi: 10.1002/1878-0261.12529 (PMC6670012; doi:10.1002/1878-0261.12529)
Supplement: Supplementary file 1 — Table S1. Details Taqman gene expression assays. Table S2. Limit of detection and limit of quantification for the AR‐V assays. Experiments were performed as described before for AR‐V7 (Sieuwerts et al., 2018). In brief, the limit of detection (LOD), defined as the lowest input of RNA isolated from VCaP cells that could be reliably identified as being qualitatively present in the sample, was calculated to be the RNA equivalent of 0.03 (for AR‐WT) to 0.5 (for AR‐V3) VCaP cells in the final RT–qPCR. The limit of quantification (LOQ), defined as the lowest input of RNA isolated from VCaP cells that could be reproducibly quantified, was set at a CV of less than 25% and calculated to be equal to the RNA equivalent of 0.02 (for AR‐V1) to 12 (for AR‐V9) VCaP cells in the final RT–qPCR. Table S3. Intralaboratory validation for the AR‐V assays on paired clinical samples. Experiments were performed as described before for AR‐V7 (Sieuwerts et al., 2018). Table S4. Interlaboratory validation for the AR‐V assays. Experiments were performed as described before for AR‐V7 (Sieuwerts et al., 2018). Table S5. Patient characteristics of all 124 patients participating to the CTC study as shown in Fig. 1. Table S6. Extension of Table 1, now also including comparisons between the patient groups with CTCs negative or positive for the other AR‐Vs besides AR‐V7. [file MOL2-13-1795-s001.xlsx]

## Sheet: Suppl Table 1
Supplementary Table 1: Details Taqman gene expression assays
qPCR name	Approved Gene Symbol	Alias	Approved Gene Name	Location Sequence	Order info Thermo Scientific	Accession code qPCR	F sequence	R sequence	probe sequence (FAM_MGB1_NFQ)	exon boundery	product size (bp)	Context
AR-V1	AR	AR4	androgen receptor	Xq12	In house design	FJ235917.1	GTCGTCTTCGGAAATGTTA	TGAGAGTCTGAAGGTAGTCT	ACTCTGGGAGCAGCTGTTGTT	1-2-3-CE1	124	Conditional; Dependent on cell context; Enriched in CRPC and metastases
AR-V3	AR	AR6	androgen receptor	Xq12	In house design	FJ235920.1	CTTCTGGGTGTCACTATG	CTTGGGGTTAGTGTCTGA	AGAGCCGCTGAAGGATTTTTCAGA	1-2-CE4	119	Constitutive; Resistance to ADT and abiraterone; Short progression-free survival of CRPC patients
AR-V7	AR	AR3	androgen receptor	Xq12	In house design	FJ235916.1	GTCCATCTTGTCGTCTTC	GCAAGTCAGCCTTTCTTCA	GGGAGAAAAATTCCGGGTTGGC	1-2-3-CE3	117	Constitutive; Resistance to ADT, enzalutamide and abiraterone; Short time to disease relapse after radical prostatectomy and more rapid progression to CRPC; Poor PSA response, short progression-free survival, short overall survival and short cancer-specific survival of CRPC patients
AR-V9	AR		androgen receptor	Xq12	In house design	NC_000023.11	GTCTTCGGAAATGTTATGAA	CTGCGTGTTTTTCCCTTAG	CTGGGAGACAACTTACCTGAGC	1-2-3-CE5	131	Conditional Dependent on cell context; Resistance to ADT and abiraterone; Short progression-free survival of CRPC patients
AR-FL	AR		androgen receptor	Xq12	In house design	NM_000044	CTGCTCAAGACGCTTCTA	ATCATTTCCGGAAAGTCCA	TCCGTGCAGCCTATTGCGAG	1-2-3-4-5-6-7-8	132	Conditional
EPCAM	EPCAM		epithelial cell adhesion molecule	2p21	In house design	NM_002354.2	AGTTTGCGGACTGCACTTCA	AATACTCGTGATAAATTTTGGATCCA	AAGGAGATCACAACGCGT	4/5 -> 5	72	Epithelial marker
KRT19	KRT19		keratin 19	17q21.2	Hs01051611_gH	NM_002276.4	proprietary info Thermo	proprietary info Thermo	proprietary info Thermo	5 -> 6	66	Epithelial marker
GUSB	GUSB		glucuronidase, beta	7q11.21	Hs99999908_m1	NM_000181.3	proprietary info Thermo	proprietary info Thermo	proprietary info Thermo	11 -> 12	81	Reference gene
HMBS	HMBS		hydroxymethylbilane synthase	11q23.3	Hs00609297_m1	NM_001258208.1	proprietary info Thermo	proprietary info Thermo	proprietary info Thermo	1 -> 2	64	Reference gene
HPRT1	HPRT1		hypoxanthine phosphoribosyltransferase 1	Xq26.2	In house design	NM_000194.2	TTCCTTGGTCAGGCAGTATAATCC	GGTCCTTTTCACCAGCAAGCT	AGATGGTCAAGGTCGC	6 -> 7	64	Reference gene

## Sheet: Suppl Table 2
Supplementary Table 2: Limit of detection and limit of quantification
			Input; serially diluted total RNA
Average Cq	Cut-off Cq		# individual replicates	# qPCR measurements	# cells LOD (95% CI)	# cells LOQ (25% CV)
reference genes	34.9		22	43	0.033	1.5
epithelial genes	34.9		22	43	0.2235	1.5
Cq AR-WT	34.9		22	43	0.033	1.5
AR-V1	34.9		22	43	0.1104	0.02
AR-V3	34.9		22	43	0.509	1.5
AR-V7	34.9		22	43	0.28	3
AR-V9	34.9		22	43	0.1104	12
#; number of
CI; confidence interval, CV; coefficient of variation,
LOD: limit of detection, LOQ; limit of quantification.

## Sheet: Suppl Table 3
Supplementary Table 3: Intra-laboratory validation on paired clinical Samples
	Paired Differences*					t	df	Sig. (2-tailed)
	Mean	Std. Deviation	Std. Error Mean	95% Confidence Interval of the Difference
				Lower	Upper
ddCq AR-WT	0.11775	0.847641	0.189538	-0.278958	0.514458	0.621246	19	0.54182
ddCq AR-V1	0.98425	3.98587	0.891268	-0.881195	2.8497	1.10433	19	0.283242
ddCq AR-V3	0.7735	3.17422	0.709778	-0.712082	2.25908	1.08978	19	0.28944
ddCq AR-V7	0.538	2.26694	0.506904	-0.522963	1.59896	1.06134	19	0.301839
ddCq AR-V9	-1.56375	3.57225	0.798779	-3.23561	0.108113	-1.95768	19	0.0651198
* Blood samples of 20 different patients; RNA isolated and RT-qPCR analysed by 2 different technicians

## Sheet: Suppl Table 4
Supplementary Table 4: Inter-laboratory validation
		ANTWERP								ROTTERDAM
Sample ID	CTC count	Cq reference genes	Cq epithelial genes	dCq	dCq	dCq	dCq	dCq		Cq reference genes	Cq epithelial genes	dCq	dCq	dCq	dCq	dCq
	(7.5 mL)			AR-WT	AR-V1	AR-V3	AR-V7	AR-V9				AR-WT	AR-V1	AR-V3	AR-V7	AR-V9
LNCaP		14.58	16.78	1.84	-12	-5.67	-11.43	-8.13		10.71	12.03	1.9175	-11.7725	-7.5475	-11.3975	-8.2125
VCaP		16.24	15.4	2.4	-3.8	-3.34	-6.46	-4.17		12.17	10.73	2.675	-4.325	-4.985	-5.515	-4.075
22Rv1		17.28	15.95	-2.525	-5.135	-3.535	-7.655	-4.385		13.63	12.12	-2.6575	-5.9025	-6.3225	-7.3975	-4.5225
PC-3		14.79	13.45	-13.465	-15	-15	-15	-15		10.96	8.64	-12.4175	-15	-15	-15	-15
MDA-MB-231		14.02	15.58	-15	-15	-15	-15	-15		10.79	11.97	-11.1075	-15	-15	-15	-15
WL-9	129	25.81	27.68	6.31281	-0.779073	-0.91648	-4.43996	-0.791577		22.21	23.65	6.725	-3.36	-4.885	-3.18	-0.405
WL-8	178	25.36	25.48	4.64412	-2.80354	-2.42895	-6.29145	-2.94934		21.13	20.49	4.2325	-3.6475	-8.4825	-6.1375	-3.5525
WL-4	172	27.73	27.41	4.12101	-5.95753	-3.8053	-7.00332	-1.97342		24.44	24.11	3.66	-6.46	-10.225	-5.65	-2.465
WL-7	16	23.61	22.33	-0.373667	-6.55137	-7.0874	-8.18529	-5.98063		20.57	18.59	-0.88	-6.63	-13.45	-9.925	-8.48
WL-10	780	22.77	21.9	-0.255159	-7.51946	-6.84889	-11.2806	-9.63048		19.22	17.9	0.1425	-8.2025	-11.8975	-11.8725	-8.0925
WL-1	1125	23.89	26.28	-7.75848	-7.18789	-15	-15	-15		21.28	22.66	-15	-15	-15	-15	-15
WL-3	NA	28.19	29.1	no result*	no result*	no result*	no result*	no result*		25.29	25.07	3.04	-15	-15	-15	-15
WL-2	8	22.64	31.46	no result*	no result*	no result*	no result*	no result*		20.13	30.67	no result*	no result*	no result*	no result*	no result*
WL-5	2	24.84	30.95	no result*	no result*	no result*	no result*	no result*		21.16	29.84	no result*	no result*	no result*	no result*	no result*
WL-6	70	26.17	32.17	no result*	no result*	no result*	no result*	no result*		23.27	35	no result*	no result*	no result*	no result*	no result*
* Data not reliable after applying an epithelial cut-off at 29 and 26 cycles of amplification for Antwerp and Rotterdam, respectively.
Antwerp	Rotterdam		Antwerp	Rotterdam		Antwerp	Rotterdam			Antwerp	Rotterdam		Antwerp	Rotterdam
AR-WT	AR-WT		AR-V1	AR-V1		AR-V3	AR-V3			AR-V7	AR-V7		AR-V9	AR-V9
1.84	1.9175		-12	-11.7725		-5.67	-7.5475			-11.43	-11.3975		-8.13	-8.2125
2.4	2.675		-3.8	-4.325		-3.34	-4.985			-6.46	-5.515		-4.17	-4.075
-2.525	-2.6575		-5.135	-5.9025		-3.535	-6.3225			-7.655	-7.3975		-4.385	-4.5225
-13.465	-12.4175		-15	-15		-15	-15			-15	-15		-15	-15
-15	-11.1075		-15	-15		-15	-15			-15	-15		-15	-15
6.31281	6.725		-0.779073	-3.36		-0.91648	-4.885			-4.43996	-3.18		-0.791577	-0.405
4.64412	4.2325		-2.80354	-3.6475		-2.42895	-8.4825			-6.29145	-6.1375		-2.94934	-3.5525
4.12101	3.66		-5.95753	-6.46		-3.8053	-10.225			-7.00332	-5.65		-1.97342	-2.465
-0.373667	-0.88		-6.55137	-6.63		-7.0874	-13.45			-8.18529	-9.925		-5.98063	-8.48
-0.255159	0.1425		-7.51946	-8.2025		-6.84889	-11.8975			-11.2806	-11.8725		-9.63048	-8.0925
-7.75848	-15		-7.18789	-15		-15	-15			-15	-15		-15	-15

## Sheet: Suppl Table 5
Supplementary Table 5: Patient characteristics of all 124 patients included in the CTC study
Subject number	CTC code BL	CTC code FU	In first report	Baseline patient characteristics									Baseline blood sample												Follow-up blood sample
				Age at baseline	WHO Perfor-mance Status	N of prior chemo-therapy lines	Months prior chemotherapy - start cabazitaxel	Prior anti-androgen therapy	Baseline PSA	Baseline LDH	Baseline Alkaline Phospha-tase		Baseline CTC count	Aliquot from total profile sample	Evaluable CTC profile sample	Reason inevaluable	Average Cq value reference gene	Average Cq value epithelial gene	ΔΔCq AR-full length	ΔΔCq AR-V1	ΔΔCq AR-V3	ΔΔCq AR-V7	ΔΔCq AR-V9		CTC count after two cabazitaxel cycles	Aliquot from total profile sample	Evaluable CTC profile sample	Reason inevaluable	Average Cq value reference gene	Average Cq value epithelial gene	ΔΔCq AR-full length	ΔΔCq AR-V1	ΔΔCq AR-V3	ΔΔCq AR-V7	ΔΔCq AR-V9
22	CTC1428		N	65	1	1	1.48	-	939	206	86		0	0.53	N	Epithelial Cq >26.0	17.41	27.84	-1.66086	-8.5	-8.5	-8.5	-8.5		No sample		No sample	No sample
25	CTC1143	CTC1252	Y	69	1	1	11.33	Abiraterone	556	576	492		121	0.154195	Y		21.93	22.2	3.31	-8.5	-6.22	-7.86	-6.52		123	0.2	Y		18.51	21.38	3.1	-6.07	-8.5	-6.46	-5.4
26	CTC1134	CTC1332	Y	63	0	1	10.61	-	81	170	178		94	0.170068	Y		24.83	23.57	3.82	-4.12	-8.5	-8.5	-8.5		0	0.102041	N	Epithelial Cq >26.0	22.15	28	1.61	-8.5	-8.5	-8.5	-8.5
28	CTC1144	CTC1333	N	70	1	1	16.1	Abiraterone	247	297	107		152	0.170068	N	Epithelial Cq >26.0	21.12	30	2.4	-8.5	-8.5	-8.5	-8.5		0	0.102041	N	Epithelial Cq >26.0	19.21	29.91	-15	-8.5	-8.5	-8.5	-8.5
29	CTC1429		N	67	0	1	4.14	-	113	160	105		0	0.333333	N	Epithelial Cq >26.0	19.84	29.15	-15	-8.5	-8.5	-8.5	-8.5		No sample		No sample	No sample
30	CTC1267	CTC1263	N	73	0	1	10.94	Abiraterone	120	174	80		4	0.47619	N	Epithelial Cq >26.0	18.08	26.67	2.84664	-8.5	-8.5	-8.5	-8.5		5	0.2	N	Epithelial Cq >26.0	24.24	26.39	4.47	-8.5	-3.31	-3.15	-8.5
31	CTC1268	CTC1146	N	70	0	1	4.6	-	1075	209	108		4	0.47619	Y		17.95	22.48	1.43	-8.5	-8.5	-8.5	-8.5		11	0.170068	N	Epithelial Cq >26.0	23.83	30	-15	-8.5	-8.5	-8.5	-8.5
32	CTC1145		N	71	1	1	27.33	-	31	141	180		58	0.136054	N	Epithelial Cq >26.0	26.28	28.72	2.475	-8.5	-8.5	-8.5	-8.5		No sample		No sample	No sample
33	CTC1274	CTC1334	N	74	1	1	2.3	-	594	210	67		3	0.102041	Y		19.03	23.91	3.47	-8.5	-8.5	-8.5	-8.5		0	0.102041	N	Epithelial Cq >26.0	17.63	28.78	6.41	-8.5	-8.5	-8.5	-8.5
34		CTC1251	N	64	0	1	10.71	-	221	302	124				No sample	No sample									27	0.2	Y		16.5	25.31	4.1	-8.5	-8.5	-8.5	-8.5
35	CTC1147		Y	68	1	1	0.56	-	77	501	60		51	0.10068	Y		17.72	22.77	-0.89	-8.5	-8.5	-7.24	-6.25		No sample		No sample	No sample
38			N	59	1	1	18.86	Orteronel	302	389	446		21	0.102041	N	Reference Cq >26.5	27.4	29.49							10	0.2	N	Reference Cq >26.5	27.8842	28.1525
39	CTC1148	CTC1187	Y	57	1	1	13.37	Orteronel	69	671	279		61	0.102041	Y		25.19	24.72	-0.86	-8.5	-8.5	-8.5	-8.5		19	0.102041	N	Epithelial Cq >26.0	25.97	27.85	-0.79	-8.5	-8.5	-8.5	-8.5
41	CTC1430	CTC1431	N	67	0	1	5.29	-	13	216	77			0.288889	Y		19.67	21.63	-1.29	-6.19	-8.5	-7.87	-6.27		0	0.333333	N	Epithelial Cq >26.0	18.64	26.13	1.87	-8.5	-8.5	-8.5	-8.5
44	CTC1150	CTC1249	N	74	1	2	29.7	-	2361	268	301		19	0.102041	N	Epithelial Cq >26.0	23.15	28.27	2.455	-8.5	-8.5	-8.5	-8.5		54	0.2	Y		20.51	24.7	1.84	-8.5	-8.5	-6.58	-8.5
47			N												N	Screen failure									No sample		No sample	Screen failure
50	CTC1151		Y	77	1	1	1.02	-	441	387	68		423	0.102041	Y		25.29	22.74	-3.11	-8.5	-8.5	-8.5	-8.5		No sample		No sample	No sample
51	CTC1152	CTC1282	Y	62	1	1	12.45	-	64	212	156		30	0.102041	Y		18.12	22.65	0.14	-8.5	-8.5	-8.5	-8.5		2	0.102041	N	Epithelial Cq >26.0	18.1	27.21	-15	-8.5	-8.5	-8.5	-8.5
52	CTC1432	CTC1433	N	65	0	1	3.45	-	186	316	92			0.333333	Y		14.53	25.79	1.4	-8.5	-8.5	-8.5	-8.5		0	0.404762	Y		19.1	24.99	-15	-8.5	-8.5	-8.5	-8.5
57	CTC1259	CTC1335	N	66	1	1	17.54	Abiraterone	769	199	264		7	0.2	Y		18.73	25.7	1.59	-8.5	-8.5	-4.34	-2.71		0	0.102041	N	Epithelial Cq >26.0	17.87	28.63	-0.17	-8.5	-8.5	-8.5	-8.5
60	CTC1434	CTC1435	N	58	1	1	0.95	-	390	473	123		0	0.333333	N	Epithelial Cq >26.0	25.76	35	-15	-8.5	-8.5	-8.5	-8.5		0	0.404762	N	Epithelial Cq >26.0	24.17	29.08	3.19	-8.5	-8.5	-8.5	-8.5
61	CTC1154	CTC1270	N	75	1	1	8.11	Abiraterone	232	657	80		14	0.102041	N	Epithelial Cq >26.0	21.3	27.7	-0.92	-8.5	-8.5	-8.5	-8.5		4	0.47619	Y		14.53	23.78	-2.83	-8.5	-8.5	-8.5	-8.5
62	CTC1153	CTC1248	N	70	1	1	7.56	-	104	259	126		22	0.102041	N	Epithelial Cq >26.0	22.68	26.87	-2	-8.5	-8.5	-8.5	-8.5		44	0.2	N	Epithelial Cq >26.0	21.6	28.25	2.57	-8.5	-8.5	-8.5	-8.5
63	CTC1283	CTC1261	N	68	0	1	6.21	-	22	228	128		2	0.102041	N	Epithelial Cq >26.0	18.19	27.4	0.421641	-8.5	-5.82686	-8.5	-8.5		6	0.2	N	Epithelial Cq >26.0	18.24	26.93	2.77	-8.5	-8.5	-8.5	-8.5
67	CTC1155	CTC1247	Y	75	0	1	1.35	-	321	1456	385		1025	0.102041	Y		19.9	16.83	0.79	-7.92	-8.5	-8.5	-8.5		400	0.2	Y		20.76	17.89	0.26	-8.5	-8.5	-8.5	-8.5
69	CTC1275	CTC1336	N	49	0	1	6.44	-	100	364	53		3	0.102041	Y		21.47	22.6	-1.27	-8.5	-8.5	-8.5	-8.5		0	0.102041	N	Epithelial Cq >26.0	19.42	28.09	1.02	-8.5	-8.5	-8.5	-8.5
70	CTC1294	CTC1285	N	76	0	1	17.25	Abiraterone	392	531	218		1	0.102041	Y		19.21	25.66	2.2	-8.5	-8.5	-5.44	-8.5		2	0.102041	Y		13.05	22.6	2.25	-8.5	-8.16	-6.4	-8.5
72	CTC1156	CTC1276	Y	64	1	1	1.61	-	21	384	62		26	0.102041	Y		21.57	25.21	2.9	-8.5	-5.02	-8.5	-8.5		3	0.102041	Y		16.52	15.59	-6.97	-8.5	-8.5	-8.5	-8.5
73	CTC1295		N	69	0	1	4.6	-	210	196	73		1	0.102041	N	Epithelial Cq >26.0	22.65	27.3	-0.348359	-8.5	-8.5	-8.5	-8.5		No sample		No sample	No sample
75		CTC1286	N	67	1	1	16.62	Abiraterone	36	152	92		4	0.47619	N	Reference Cq >26.5	35	35							2	0.102041	N	Epithelial Cq >26.0	20.45	27.37	-0.38	-8.5	-8.5	-8.5	-8.5
76	CTC1264	CTC1253	N	56	0	1	2.23	-	503	308	125		9	0.306122	Y		21.62	23.54	-15	-8.5	-8.5	-8.5	-8.5		9	0.2	N	Protocol violation	20.31	26.16	3.94	-3.13	-8.5	-5.65	-2.89
78		CTC1287	N	77	1	1	1.35	Orteronel	427	613	187		8	0.2	N	Reference Cq >26.5	27.5042	27.21							2	0.102041	Y		20.81	24.61	-1.55	-8.5	-8.5	-8.5	-8.5
79	CTC1296	CTC1289	N	67	1	1	24.8	Orteronel	37	383	146		1	0.102041	N	Epithelial Cq >26.0	18.77	26.17	-1.23	-8.5	-8.5	-8.5	-8.5		2	0.102041	N	Screen failure	16.97	26.6	-1.25	-8.5	-8.5	-8.5	-8.5
80	CTC1157	CTC1277	Y	63	0	2	11.24	Abiraterone	862	396	131		26	0.102041	Y		21.94	25.28	3.14	-8.5	-8.02	-6.2	-8.5		3	0.102041	N	Protocol violation	19.35	26.55	3.33	-8.5	-8.5	-8.5	-8.5
82	CTC1284	CTC1297	N	73	0	1	2.66	-	259	412	106		2	0.102041	Y		16.85	24.51	-1.8	-8.5	-8.5	-6.04	-8.5		1	0.102041	Y		17.44	23.8	-5.21	-8.5	-8.5	-8.5	-8.5
83			Y	55	1	1		-	372	431	347		56	0.102041	N	Protocol violation									No sample		No sample	No sample
84	CTC1160	CTC1246	Y	79	1	1	3.22	Orteronel	517	294	394		375	0.102041	Y		25.24	24.16	2	-3.52	-5.14	-8.5	-4.72		278	0.2	Y		25.12	23.03	1.23	-8.5	-8.15	-8.5	-5.73
85	CTC1260		N	74	0	1	1.31	-	233	538	49		7	0.2	N	Epithelial Cq >26.0	13.67	26.39	2.33	-8.5	-8.5	-7.75	-8.5		No sample		No sample	No sample
86			N	64	1	1	7.29	-	990	395	63		10	0.306122	N	Reference Cq >26.5	26.75	26.26							9	0.102041	N	Reference Cq >26.5	26.7417	27.98
88	CTC1161	CTC1245	Y	74	1	1	6.14	Abiraterone	1132	287	545		53	0.102041	N	Epithelial Cq >26.0	20.41	26.33	1.06	-2.5	-8.5	-4.53	-8.5		32	0.2	N	Epithelial Cq >26.0	19.97	26.05	-0.06	-2.85	-8.5	-8.5	-8.5
90	CTC1162	CTC1262	N	64	0	1	2.76	-	85	392	361		17	0.0789116	N	Epithelial Cq >26.0	22.16	27.1	0.935	-8.5	-8.5	-8.5	-8.5		6	0.2	N	Epithelial Cq >26.0	18.6	26.2	0.73	-8.5	-8.5	-8.5	-8.5
91	CTC1278	CTC1337	N	79	1	1	20.93	Abiraterone	318	161	93		3	0.102041	N	Epithelial Cq >26.0	16.17	26.22	-0.79	-8.5	-8.5	-8.5	-8.5		0	0.102041	Y		18.41	25.35	-3.76	-8.5	-8.5	-8.5	-8.5
92	CTC1290	CTC1436	N	82	0	1	21.82	Abiraterone	494	454	145		2	0.102041	N	Epithelial Cq >26.0	20.07	28.8	-4.81336	-8.5	-8.5	-8.5	-8.5		0	0.404762	N	Epithelial Cq >26.0	14.54	26.88	3.02	-8.5	-8.5	-8.5	-8.5
94	CTC1272	CTC1338	N	73	0	1	1.68	Orteronel	14	445	124		4	0.47619	Y		15.22	22.95	2.14	-5.97	-8.5	-8.5	-8.5		0	0.102041	N	Epithelial Cq >26.0	19.07	30	5.51	-8.5	-8.5	-8.5	-8.5
98	CTC1163	CTC1188	N	73	1	1	2.27	-	15	948	115		12	0.102041	N	Epithelial Cq >26.0	19.85	27.61	1.32	-8.5	-8.5	-8.5	-8.5		11	0.102041	N	Epithelial Cq >26.0	17.73	27.29	0.06	-8.5	-4.11	-8.5	-8.5
99	CTC1279		N	72	1	1	25.56	Abiraterone	2000	247	409		3	0.102041	N	Epithelial Cq >26.0	23.37	26.74	0.501641	-8.5	-8.5	-8.5	-8.5		No sample		No sample	No sample
100	CTC1437	CTC1438	N	64	0	1	9.66	Abiraterone	1041	221	157		0	0.404762	Y		18.61	24.74	0.97	-8.5	-8.5	-6.71	-8.5		0	0.357143	N	Epithelial Cq >26.0	19.44	26.02	-1.16	-8.5	-8.5	-8.5	-8.5
101	CTC1273	CTC1280	N	76	1	1	7.75	Abiraterone	210	324	184		4	0.102041	Y		20.01	25.04	0.39	-8.5	-8.5	-8.5	-8.5		3	0.102041	Y		18.28	25.71	-3.62	-8.5	-8.5	-8.5	-8.5
102			N	63	1	1	4.5	-	304	645	197		43	0.102041	N	Reference Cq >26.5	27.4633	26.69							No sample		No sample	No sample
104	CTC1164	CTC1256	Y	79	1	1	5.32	-	55	343	142		100	0.102041	Y		24.32	24.58	3.17	-8.5	-3.59	-6.42	-2.69		8	0.2	N	Epithelial Cq >26.0	25.97	27.68	1.69	-8.5	-6.24	-8.5	-8.5
107			N	64	0	4	2.76	-	745	169	139				N	EDTA blood >24 h									No sample		No sample	No sample
108	CTC1166		Y	71	0	1	1.25	-	155	875	142		12	0.102041	Y		20.54	25.09	0.97	-8.5	-3.69	-8.5	-8.5		No sample		No sample	No sample
109		CTC1244	N	74	1	1	10.48	Abiraterone	91	335	73				No sample	No sample									17	0.2	Y		19.52	25.6	1.88	-8.5	-8.5	-8.5	-2.51
110		CTC1442	N	70	0	1	4.44	-	83	191	43		0	0.47619	N	Reference Cq >26.5	29.1533	35							0	0.47619	N	Epithelial Cq >26.0	17.41	29.01	-15	-8.5	-8.5	-8.5	-8.5
111	CTC1167	CTC1243	Y	77	1	1	9.3	-	1016	324	389		147	0.102041	Y		18.2	21.41	1.48	-4.52	-7.63	-7.98	-7.22		80	0.2	Y		16.23	21.03	0.59	-8.08	-8.5	-8.5	-8.5
116	CTC1168	CTC1242	Y	57	0	1	1.15	-	79	544	207		198	0.102041	N	Epithelial Cq >26.0	26.11	26.28	1.42	-8.5	-8.5	-8.5	-8.5		60	0.102041	Y		25.63	25.06	1.38	-8.5	-8.5	-8.5	-8.5
117	CTC1169	CTC1241	Y	67	0	1	2.07	-	175	869	368		107	0.102041	Y		19.64	23.12	1.04	-8.5	-8.5	-8.5	-8.5		179	0.102041	Y		18.65	23.68	0.93	-6.69	-8.5	-8.5	-8.5
119	CTC1339	CTC1240	N	65	0	1	4.6	-	29	278	135		0	0.102041	N	Epithelial Cq >26.0	17.22	27.62	2.42664	-8.5	-8.5	-8.5	-8.5		27	0.102041	N	Epithelial Cq >26.0	13.54	27.12	2.95	-8.5	-8.5	-8.5	-8.5
122	CTC1172	CTC1237	Y	79	1	1	12.65	Abiraterone	1313	690	506		120	0.102041	Y		23.61	21.24	2.32	-5.21	-8.12	-8.5	-8.5		10	0.102041	N	Epithelial Cq >26.0	26.36	26.67	3.55	-8.5	-8.5	-8.5	-8.5
123	CTC1170	CTC1239	Y	76	1	1	2.63	-	663	1843	461		288	0.102041	Y		22.45	21.83	3.22	-6.62	-8.37	-8.5	-6.04		275	0.102041	Y		23.84	23.01	3.31	-4.15	-8.5	-5.16	-8.5
124	CTC1171	CTC1238	Y	65	0	1	11.17	Abiraterone	81	453	66		83	0.102041	N	Epithelial Cq >26.0	23.79	26.36	4.35	-8.5	-8.5	-5.01	-8.5		76	0.102041	Y		20.16	24.44	3.13	-6.48	-8.5	-4.96	-3.58
125	CTC1173	CTC1236	N	70	0	1	8.44	Abiraterone	191	368	124		11	0.102041	N	Epithelial Cq >26.0	20.29	29.37	3.37	-8.5	-8.5	-8.5	-8.5		17	0.102041	N	Epithelial Cq >26.0	20.16	29.2	-15	-8.5	-8.5	-8.5	-8.5
130	CTC1265	CTC1257	N	80	1	1	12.45	Abiraterone	744				5	0.04	N	Epithelial Cq >26.0	25.19	35	8.00664	-8.5	-8.5	-8.5	-8.5		8	0.2	N	Epithelial Cq >26.0	21.58	30.3	-15	-8.5	-8.5	-8.5	-8.5
131	CTC1291	CTC1298	N	70	0	1	4.21	-	319	332	126		2	0.102041	N	Epithelial Cq >26.0	24.88	28.72	0.726641	-8.5	-8.5	-8.5	-8.5		1	0.102041	N	Epithelial Cq >26.0	18.54	27.76	-0.08	-8.5	-8.5	-8.5	-8.5
132	CTC1174	CTC1235	Y	77	0	1	8.41	-	107	647	169		13	0.102041	N	Epithelial Cq >26.0	24.66	26.23	0.54	-8.5	-8.5	-8.5	-8.5		11	0.102041	Y		20.33	25.74	0.34	-8.5	-8.5	-8.5	-8.5
135	CTC1175	CTC1234	Y	76	1	1	2.79	Orteronel	436	644	523		321	0.102041	Y		21.22	22.52	-0.29	-8.5	-8.5	-8.5	-6.51		56	0.102041	Y		18.74	24.16	-0.57	-8.5	-8.5	-8.5	-8.5
137	CTC1176	CTC1233	Y	70	0	1	2.14	-	11	264	79		50	0.102041	N	Epithelial Cq >26.0	22.57	26.21	3.78	-8.5	-8.5	-8.5	-2.57		27	0.102041	Y		18.8	25.45	4.42	-2.99	-8.5	-6.6	-8.5
138	CTC1177	CTC1232	N	70	0	1	5.06	-	16	228	317		68	0.102041	N	Epithelial Cq >26.0	22.12	28.48	2.555	-8.5	-8.5	-8.5	-8.5		468	0.102041	Y		18.7	24.46	3.31	-3.82	-8.48	-5.61	-4.08
140	CTC1443	CTC1444	N	65	0	1	5.52	-	323	433	50		0	0.47619	N	Epithelial Cq >26.0	21.29	35	-15	-8.5	-8.5	-8.5	-8.5		0	0.47619	N	Epithelial Cq >26.0	16.12	27.46	0.91	-8.5	-8.5	-8.5	-8.5
141	CTC1178	CTC1231	N	72	1	1	3.32	-	34	159	136		13	0.102041	N	Epithelial Cq >26.0	19.02	29.09	3.175	-8.5	-8.5	-8.5	-8.5		33	0.102041	Y		14.91	25.48	1.09	-8.5	-8.5	-8.5	-8.5
142	CTC1448	CTC1449	N	83	0	1	6.44	-	9	223	68		0	0.8	N	Epithelial Cq >26.0	17.09	26.59	-0.708359	-8.5	-8.5	-8.5	-8.5		0	0.404762	Y		17.69	25.07	-3.22	-8.5	-8.5	-8.5	-8.5
143	CTC1179	CTC1230	Y	79	1	1	6.47	Enzalutamide	500	328	172		154	0.102041	Y		24.59	25.01	0.48	-8.5	-8.5	-8.5	-8.5		5	0.306122	N	Reference Cq >26.5	27.62	27.92
147	CTC1180	CTC1229	Y	74	1	1	2.14	-	880	845	270		152	0.102041	Y		19.11	22.88	-0.4	-5.69	-6.89	-7.94	-5.04		256	0.102041	Y		15.96	19.31	0.2	-6.35	-7.66	-8.05	-5.22
150	CTC1181	CTC1292	Y	68	0	1	6.28	-	349	275	185		43	0.102041	Y		25.02	24.46	2	-8.5	-8.5	-6.33	-8.5		2	0.102041	N	Epithelial Cq >26.0	23.66	26.61	2.88	-8.5	-8.5	-8.5	-8.5
151		CTC1281	N	64	0	1	56.34	-	262	214	148				No sample	No sample									3	0.0748299	N	Epithelial Cq >26.0	21.18	29.4	0.33	-8.5	-8.5	-8.5	-8.5
152	CTC1182		N	66	1	1	2.76	Orteronel	278	195	199		128	0.102041	N	Epithelial Cq >26.0	23.92	26.7	-0.44	-8.5	-8.5	-8.5	-8.5		No sample		No sample	No sample
153	CTC1340	CTC1228	N	80	0	1	12.85	Abiraterone	5	281	54		0	0.102041	N	Epithelial Cq >26.0	20.38	28.73	-15	-8.5	-8.5	-8.5	-8.5		14	0.102041	N	Epithelial Cq >26.0	21.04	27.64	-15	-8.5	-8.5	-8.5	-8.5
155	CTC1183	CTC1227	Y	75	0	1	3.88	-	707	378	100		90	0.102041	Y		18.99	22.74	4.21	-5.95	-7.6	-8.01	-6.49		36	0.102041	Y		18.69	23.71	2.61	-8.5	-8.5	-8.5	-8.26
156	CTC1184	CTC1226	Y	68	1	1	3.22	-	75	199	127		567	0.102041	Y		22.47	21.82	0.24	-8.5	-8.5	-6.93	-4.77		2266	0.102041	Y		17.95	16.98	-0.97	-6.53	-8.5	-8.44	-7.14
160	CTC1293	CTC1450	N	57	0	1	7.59	-	56	151	116		2	0.0748299	N	Epithelial Cq >26.0	21.35	26.01	-15	-8.5	-8.5	-8.5	-8.5		0	0.404762	N	Epithelial Cq >26.0	18.1	26.66	-2.65	-8.5	-8.5	-8.5	-8.5
164	CTC1185	CTC1225	N	61	0	1	4.24	Orteronel	90	360	92		12	0.102041	N	Epithelial Cq >26.0	24.65	26.53	-15	-8.5	-8.5	-8.5	-8.5		30	0.102041	N	Epithelial Cq >26.0	26.07	27.08	-15	-8.5	-8.5	-8.5	-8.5
167	CTC1186	CTC1224	Y	70	0	1	1.48	-	175	459	292		508	0.102041	Y		23.43	22.54	3.3	-5.89	-7.85	-7.79	-6.35		510	0.102041	Y		14.28	17.63	2.59	-6.38	-8.5	-8.43	-7.64
169	CTC1254	CTC1452	N	73	1	1	18.4	Abiraterone	56	271	113		44	0.306122	N	Epithelial Cq >26.0	25.98	26.61	1.35164	-8.5	-8.5	-8.5	-8.5		No sample	0.8	N	Epithelial Cq >26.0	25.21	28.94	2.14	-8.5	-8.5	-8.5	-8.5
173	CTC1299		N	65	1	2	9.89	-	149	162	185		1	0.102041	Y		17.21	24.19	0.22	-8.5	-8.5	-6.8	-4.7		No sample		No sample	No sample
176		CTC1341	N	69	0	1	2.73	-	127	201	203		5	0.306122	N	Reference Cq >26.5	26.7267	26.015							40	0.306122	N	Reference Cq >26.5	26.56	29.56
177	CTC1222	CTC1342	N	53	0	1	7.75	Enzalutamide	208	200	96		52	0.102041	Y		20.68	23.49	1.91	-8.5	-8.5	-6.63	-5.16		0	0.102041	N	Epithelial Cq >26.0	19.04	26.2	0.52	-2.81	-8.5	-8.5	-8.5
179	CTC1221	CTC1300	N	72	1	1	16.3	Abiraterone	171	183	110		15	0.102041	N	Epithelial Cq >26.0	21.38	26.48	1.94	-2.15	-8.5	-5.75	-8.5		1	0.102041	Y		15.54	23.08	0.17	-2.61	-8.5	-8.18	-8.5
181	CTC1220	CTC1218	N	73	0	2	0.99	-	5300	285	469		95	0.102041	Y		17.17	24.55	4.06	-3.48	-8.5	-5.62	-3.25		15	0.102041	Y		18	25.69	2.93	-8.5	-8.5	-8.5	-8.5
183	CTC1453	CTC1343	N	74	0	1	5.72	-	36	195	273		7	0.8	N	Epithelial Cq >26.0	15.55	26.06	1.28	-8.5	-8.5	-8.5	-8.5		0	0.102041	N	Epithelial Cq >26.0	17.54	26.94	-0.28	-8.5	-8.5	-8.5	-8.5
184	CTC1454	CTC1301	N	67	0	1	4.7	-	38	198	64		0	0.8	N	Epithelial Cq >26.0	25.53	28.43	2.97914	-8.5	-8.5	-8.5	-8.5		1	0.102041	N	Epithelial Cq >26.0	22.14	30	5.42	-8.5	-8.5	-8.5	-8.5
185	CTC1219	CTC1215	N	68	0	1	2.37	-	11	574	291		444	0.102041	Y		24.6	24.11	4	-8.5	-8.5	-7.69	-4.78		279	0.0816327	Y		25.01	24.97	2.37	-8.5	-8.5	-8.5	-5.15
186	CTC1216	CTC1213	N	61	1	2	1.41	-	49	335	779		76	0.102041	Y		18.42	24.03	0.54	-8.5	-6.47	-7.81	-4.79		88	0.102041	Y		17.09	23.73	1.54	-8.5	-8.5	-8.12	-6.83
187	CTC1217	CTC1212	N	67	1	1	5.39	-	7	209	150		37	0.0993197	Y		25.44	24.81	2.77	-8.5	-8.5	-8.5	-8.5		57	0.102041	N	Epithelial Cq >26.0	25.23	26.31	3.87	-8.5	-8.5	-8.5	-3.33
190	CTC1455	CTC1456	N	76	0	1	16.39	Abiraterone	90	200	124		0	0.350794	N	Epithelial Cq >26.0	24.39	35	7.05664	-8.5	-8.5	-8.5	-8.5		0	0.404762	N	Epithelial Cq >26.0	25.29	28.62	-15	-8.5	-8.5	-8.5	-8.5
191		CTC1207	N	53	0	1	7.36	-	13	225	101		127	0.102041	N	Reference Cq >26.5	26.9333	24.51							54	0.102041	Y		25.42	24.6	2.45	-8.5	-7.57	-6.49	-8.5
192			N		1	1			347	428	105		5	0.2	N	Screen failure									No sample		No sample	No sample
195	CTC1258	CTC1302	N	74	0	1	1.61	Orteronel	50	224	39		8	0.2	Y		15.98	25.86	2.59	-8.5	-8.5	-8.5	-8.5		1	0.102041	Y		15.29	24.6	-0.49	-8.5	-8.5	-8.5	-8.5
196	CTC1211	CTC1462	N	58	1	1	1.61	-	232	626	192		735	0.102041	Y		18.67	20.26	0.79	-5.98	-8.5	-7.66	-5.47		983	0.2	Y		18.77	20.39	0.18	-6.16	-8.5	-7.44	-7.61
197	CTC1210	CTC1461	N	70	1	1	3.29	-	124	554	82		312	0.102041	Y		19.83	21.86	0.05	-3.77	-8.5	-5.61	-6.04		79	0.2	N	Epithelial Cq >26.0	19.02	26.83	0.01	-8.5	-8.5	-4.54	-8.5
199	CTC1209	CTC1470	N	67	1	1	3.81	-	701	346	122		10	0.306122	N	Epithelial Cq >26.0	25.59	35	-15	-8.5	-8.5	-8.5	-8.5		4	0.8	Y		15.61	23.01	4.12	-4.9	-7.36	-5.09	-4.57
201		CTC1471	N	82	1	1	6.54	-	5	221	101		0	0.96	N	Reference Cq >26.5	35	35							1	0.8	Y		14.14	25.33	2.06	-8.5	-8.5	-8.5	-8.5
202	CTC1208		N	53	1	1	2.33	-	144	1195	374		256	0.102041	Y		25.36	24.21	2.01	-8.5	-8.5	-6.43	-8.5		No sample		No sample	No sample
204	CTC1460	CTC1472	N	78	0	2	5.03	-	85	319	47		0	0.96	N	Epithelial Cq >26.0	18.59	26.63	-15	-8.5	-8.5	-8.5	-8.5		1	0.8	Y		18.65	24.88	-15	-8.5	-8.5	-8.5	-8.5
207	CTC1473	CTC1474	N	66	0	1	1.15	Orteronel	64	433	724		229	0.0495238	Y		25.88	25.58	2.26	-8.5	-7.12	-5.23	-8.5		125	0.0714286	Y		25.22	25.41	3.04	-8.5	-8.5	-8.5	-8.5
210	CTC1478		N	57	1	1	5.98	-	149	372	147		0	0.96	N	Epithelial Cq >26.0	20.56	27.58	0.581641	-8.5	-8.5	-8.5	-8.5		No sample		No sample	No sample
211	CTC1479	CTC1480	N	69	0	1	11.27	-	49	217	58		8	0.47619	Y		23.18	25.17	0.54	-8.5	-8.5	-8.5	-4.57		7	0.47619	Y		23.55	25.22	0.94	-8.5	-8.5	-6.93	-3.42
215		CTC1484	N	64	0	1	8.41	Enzalutamide	17	194	132		12	0.333333	N	Reference Cq >26.5	27.1067	25.43							0	0.8	N	Epithelial Cq >26.0	24.31	31.52	3.04	-8.5	-8.5	-8.5	-8.5
217	CTC1490	CTC1505	N	80	1	1	35.71	-	130	265	104		45	0.306122	N	Epithelial Cq >26.0	25.81	26.53	6.76164	-8.5	-8.5	-8.5	-8.5		0	0.76	N	Epithelial Cq >26.0	21.77	26.01	-2.84	-8.5	-8.5	-8.5	-8.5
218			N	60	1	1	7.82	Enzalutamide & Orteronel		172	91		2	0.404762	N	Protocol violation									1	0.404762	N	Protocol violation
222	CTC1491	CTC1506	N	78	0	1	8.64	Enzalutamide	107	330	81		230	0.102041	Y		24.62	24.69	0.83	-3.24	-6.97	-8.5	-8.5		351	0.14	Y		19.09	21.17	0.84	-8.5	-8.5	-7.98	-8.09
224		CTC1507	N	66	1	1	0.49	Enzalutamide	21	265	398		5	0.47619	N	Reference Cq >26.5	35	35							2	0.380952	Y		21.29	23.6	-0.76	-8.5	-8.5	-8.5	-8.5
226	CTC1494		N	65	1	1	10.58	Enzalutamide	10	335	60		2	0.8	Y		20.16	25.76	2.79	-8.5	-8.5	-8.5	-8.5		No sample		No sample	No sample
230	CTC1495		N	73	0	1	0.89	-	941		59		1	0.8	N	Epithelial Cq >26.0	25.85	27.18	-15	-8.5	-8.5	-8.5	-8.5		No sample		N	EDTA blood >24 h
232	CTC1496	CTC1508	N	66	0	1	0.92	-	301	626	310		110	0.0714286	Y		20.56	22.11	2.81	-4.55	-8.18	-7.93	-4.47		21	0.0714286	Y		17.59	22.58	2.6	-6.24	-8.06	-8.44	-8.5
234	CTC1497	CTC1513	N	79	1	1	6.67	Enzalutamide	335	186	162		11	0.0714286	N	Epithelial Cq >26.0	20.92	26.39	2.59	-8.5	-7.22	-8.5	-8.5		30	0.0714286	Y		20.84	24.83	2.54	-8.5	-8.5	-8.5	-8.5
235			N	75	1	1	0.92	-	207	525	74				N	EDTA blood >24 h									No sample		No sample	No sample
236	CTC1498	CTC1516	N	70	1	1	7	Enzalutamide	356	525	869		59	0.0714286	Y		22.14	25.91	0.77	-8.5	-8.5	-8.5	-8.5		79	0.14	Y		17.7	23.36	2.13	-8.5	-6.67	-6.86	-8.5
238	CTC1500		N	68	0	1	2.99	-	295	808	176		441	0.14	Y		20.29	21.03	-0.99	-8.5	-8.5	-8.5	-8.5		No sample		No sample	No sample
241	CTC1501	CTC1520	N	65	0	1	6.97	-	24	224	66		16	0.14	N	Epithelial Cq >26.0	23.44	30.24	-15	-8.5	-8.5	-8.5	-8.5		14	0.14	N	Epithelial Cq >26.0	22.21	31.68	4.3	-8.5	-8.5	-0.55	-8.5
242	CTC1502	CTC1522	N	78	1	1	14.26	-	15	296	51		4	0.76	N	Epithelial Cq >26.0	20.86	27.07	2.06414	-2.0618	-8.5	-8.5	-8.5		1	0.76	N	Reference Cq >26.5	29.46	35
243	CTC1510		N	81	1	1	5.06	-	10	264	125			0.14	N	Epithelial Cq >26.0	24.24	28.45	1.83164	-8.5	-8.5	-8.5	-8.5		No sample		No sample	No sample
244	CTC1511	CTC1524	N	75	1	1	2.53	-	181	255	909		30	0.14	N	Epithelial Cq >26.0	21.36	26.09	2.45	-8.5	-8.5	-8.5	-8.5		15	0.14	Y		18.24	24.88	1.75	-8.5	-5.5	-8.5	-8.5
245	CTC1512	CTC1525	N	74	0	1	0.69	-	26	634	262		17	0.14	N	Epithelial Cq >26.0	20.28	26.46	3.54	-8.5	-8.5	-5.02	-8.5		46	0.1	N	Epithelial Cq >26.0	21.46	28.32	2.66	-8.5	-8.5	-8.5	-8.5
246	CTC1514	CTC1526	N	57	0	1	1.05	Enzalutamide & Orteronel	46	279	66		0	0.0714286	N	Epithelial Cq >26.0	16.99	26.38	-15	-8.5	-8.5	-8.5	-8.5		0	0.8	N	Epithelial Cq >26.0	18.03	27.32	-0.43	-8.5	-8.5	-8.5	-8.5

## Sheet: Suppl Table 6
Supplementary Table 6: comparisons between the patient groups with CTCs negative or positive for all AR-Vs
	All patients		HBD-like patients		Patients with epithelial signal		P value	AR-V1 negative patients		AR-V1 positive patients		P value	AR-V3 negative patients		AR-V3 positive patients		P value	AR-V7 negative patients		AR-V7 positive patients		P value	AR-V9 negative patients		AR-V9 positive patients		P value
N	118	1	52	1	52	1		36	1	16	1		36	1	16	1		27	1	25	1		30	1	22	1
Mean age (years ± sd)	69 ± 7		71 ± 7		69 ± 7		0.17*	67 ± 7		72 ± 6		0.021*	67 ± 7		72 ± 6		0.052*	70 ± 8		68 ± 7		0.23*	68 ± 8		69 ± 7		0.49*
WHO Performance status
0	60	0.508475	28	0.538462	26	0.5	0.84**	17	0.472222	9	0.5625	0.76**	19	0.527778	7	0.4375	0.76**	13	0.481481	14	0.56	1.00**	18	0.6	8	0.363636	0.16**
1	58	0.491525	24	0.461538	26	0.5		19	0.527778	7	0.4375		17	0.472222	9	0.5625		14	0.518519	12	0.48		12	0.4	14	0.636364
N prior chemotherapy lines
1	112	0.949153	50	0.961538	48	0.923077	0.68**	33	0.916667	15	0.9375	1.00**	34	0.944444	14	0.875	0.58**	27	1	21	0.84	0.047**	29	0.966667	19	0.863636	0.30**
2	6	0.0508475	2	0.0384615	4	0.0769231		3	0.0833333	1	0.0625		2	0.0555556	2	0.125		0	0	4	0.16		1	0.0333333	3	0.136364
Prior AR-targeted treatment for metastatic disease
None	75	0.635593	33	0.634615	34	0.653846		22	0.611111	12	0.75		24	0.666667	10	0.625		16	0.592593	18	0.72		17	0.566667	17	0.772727
Abiraterone	23	0.194915	3	0.0576923	6	0.115385	0.74**	6	0.166667	1	0.0625	0.42**	4	0.111111	3	0.1875	0.66**	5	0.185185	1	0.04	0.19**	5	0.166667	2	0.0909091	0.68**
Enzalutamide	8	0.0677966	14	0.269231	7	0.134615	0.14**	4	0.111111	1	0.0625	1.00**	4	0.111111	1	0.0625	1.00**	2	0.0740741	5	0.2	0.24**	4	0.133333	1	0.0454545	0.38**
Orteronel	11	0.0932203	1	0.0192308	5	0.0961538	0.44**	4	0.111111	2	0.125	1.00**	4	0.111111	2	0.125	1.00**	4	0.148148	1	0.04	0.35**	4	0.133333	2	0.0909091	1.00**
Both Orteronel & Enzalutamide	1	0.00847458	1	0.0192308	0	0		0	0	0	0		0	0	0	0		0	0	0	0		0	0	0	0
With budesonide
No	63	0.533898	25	0.480769	33	0.634615		22	0.611111	11	0.6875		23	0.638889	10	0.625		17	0.62963	16	0.64		18	0.6	15	0.681818
Yes	55	0.466102	27	0.519231	19	0.365385	0.17**	14	0.388889	5	0.3125	0.76**	13	0.361111	6	0.375	1.00**	10	0.37037	9	0.36	1.00**	12	0.4	7	0.318182	0.58**
Baseline chemistry
Lactate dehydrogenase (median (IQR))	312 (216 - 454)		270 (200 - 372)		371 (250 - 575)		0.002*	339 (219 - 528)		452 (309 - 658)		0.16*	326 (214 - 543)		415 (336 - 658)		0.033*	335 (224 - 671)		396 (275 - 554)		0.89*	374 (275 - 531)		361 (217 - 576)		0.82*
Alkaline Phosphatase (median, (IQR))	128 (84 - 240)		122 (79 -162)		174 (98 - 339)		0.009*	153 (94 - 272)		281 (112 - 281)		0.13*	157 (87 - 241)		301 (137 - 477)		0.031*	150 (68 - 368)		192 (127 - 310)		0.16*	153 (92 - 218)		267 (100 - 394)		0.13*
Prostate-Specific Antigen (median (IQR))	149 (49 - 365)		106 (35 - 298)		209 (72 - 510)		0.046*	181 (64 - 439)		311 (115 - 794)		0.12*	197 (72 - 414)		409 (86 - 785)		0.19*	186 (64 - 500)		232 (77 - 707)		0.46*	198 (69 - 441)		220 (75 - 663)		0.68*
Circulating tumor cells	N=	112	N=	51	N=	50		N=	35	N=	15		N=	34	N=	16		N=	26	N=	24		N=	29	N=	21
Median (IQR)	16 (3 - 95)		7 (1 - 19)		83 (8 - 230)		<0.0001*	37 (4 - 121)		152 (95 - 375)		0.002*	14 (4 - 256)		121 (83 - 230)		0.06*	48 (5 - 230)		98 (35 - 243)		0.46*	30 (4 - 120)		121 (76 - 321)		0.009*
CTCs > 0	97	0.866071	39	0.764706	49	0.98	0.002**	34	0.971429	15	1	1.00**	33	0.970588	16	1	1.00**	26	1	23	0.958333	0.48**	28	0.965517	21	1	1.00**
CTCs ≥ 5	76	0.678571	28	0.54902	40	0.8	0.010**	26	0.742857	14	0.933333	0.25**	24	0.705882	16	1	0.02**	20	0.769231	20	0.833333	0.73**	20	0.689655	20	0.952381	0.031**
Cycles of cabazitaxel received (median (IQR))	7 (4 - 9)		8 (4 - 10)		6 (3 - 8)			6 (3 - 9)		5 (4 - 8)			7 (4 - 9)		4 (3 - 7)			6 (3 - 8)		6 (3 - 8)			7 (3 - 10)		6 ( 3 - 8)
Abiraterone/enzalutamide after cabazitaxel
No	47	0.398305	22	0.423077	22	0.423077		13	0.361111	9	0.5625		15	0.416667	7	0.4375		13	0.481481	9	0.36		12	0.4	10	0.454545
Abiraterone	28	0.237288	10	0.192308	13	0.25	0.80**	10	0.277778	3	0.1875	0.46**	8	0.222222	5	0.3125	0.73**	8	0.296296	5	0.2	1.00**	8	0.266667	5	0.227273	0.74**
Enzalutamide	33	0.279661	15	0.288462	13	0.25	0.82**	11	0.305556	2	0.125	0.15**	9	0.25	7	0.4375	0.51**	3	0.111111	10	0.4	0.08**	6	0.2	7	0.318182	0.73**
Both	9	0.0762712	5	0.0961538	4	0.0769231	1.00**	2	0.0555556	2	0.125	1.00**	4	0.111111	0	0	0.31**	3	0.111111	1	0.04	0.64**	4	0.133333	0	0	0.14**
Follow-up CTC count	N=	100	N=	42	N=	45		N=	29	N=	16		N=	30	N=	15		N=	23	N=	22		N=	25	N=	20
Interval between start of cabazitaxel and second count (median weeks (range))	6 (6 - 6)		6 (6 - 6)		6 (6 - 6)			6 (6 - 6)		6 (6 - 6)			6 (6 - 6)		6 (6 - 6)			6 (6 - 6)		6 (6 - 6)			6 (6 - 6)		6 (6 - 6)
Circulating tumor cells (median (IQR))	8 (1 - 44)		6 (0 - 27)		15 (2 - 123)		0.025*	7 (1 - 57)		80 (13 - 315)		0.035*	5 (0 - 57)		88 (10 - 275)		0.008*	10 (1 - 79)		29 (2 - 125)		0.45*	3 (1 - 44)		80 (12 - 277)		0.012*
CTCs >0	76	0.76	30	0.714286	36	0.8	0.45**	23	0.793103	13	0.8125	1.00**	21	0.7	15	1	0.020**	18	0.782609	18	0.818182	1.00**	19	0.76	17	0.85	0.71**
CTCs ≥ 5	54	0.54	22	0.52381	28	0.622222	0.39**	15	0.517241	13	0.8125	0.25**	15	0.5	13	0.866667	0.020**	14	0.608696	14	0.636364	0.73**	11	0.44	17	0.85	0.031**
* Mann-Whitney U test
** Fisher's Exact Test
Bold; significant at P<0.01
HBD-like; healthy blood donor sample like
